# Supplementary material for: Embryonic manipulations modulate differential expressions of heat shock protein, fatty acid metabolism, and antioxidant-related genes in the liver of heat-stressed broilers
Source: PLoS One. 2022 Jul 15;17(7):e0269748. doi: 10.1371/journal.pone.0269748 (PMC9286270; doi:10.1371/journal.pone.0269748)
Supplement: S1 File — The treatments are described as follows: CON, chicks hatched from control eggs without in ovo injection and incubated at standard temperature; CON+HS, chicks hatched from control eggs without in ovo injection, incubated at standard temperature but exposed to HS; G10+HS, chicks hatched from eggs injected at 17.5 day of incubation with 0.6mL of 10% GABA dissolved in distilled water and exposed to HS; TM+HS, chicks hatched from thermally manipulated eggs exposed to 39.6°C for 6 h daily from ED 10 to 18 and exposed to HS; G10+TM+HS, chicks hatched from eggs that received both previous treatments during incubation and exposed to HS. (XLSX) [file pone.0269748.s003.xlsx]

## Sheet: Sheet1
treatments	PPARG	ACC	FAS	EXFABP	SOD	CAT	GPx1	NOX1	NOX4	NRF2	HSP70	HSP90	liver	Glucose	Triglycerides	Total protein	Cholesterol
CON	-1.85615	0.0738561	-1.08761	0.291556	2.14169	1.93738	0.815974	-0.206055	-2.47759	2.39177	-0.604768	-0.987864	2.37667	398	71	3.1	116
CON	0.705317	-0.415002	0.260403	-0.473418	0.0163495	0.296587	-0.27492	0.379763	0.187805	0.0406968	0.415644	0.118378	2.64335	221	21	3.2	101
CON	0.100582	-0.57348	0.631539	-0.2908	-1.78662	-1.5981	-0.550131	-0.0504621	0.733164	-1.89039	-0.390619	0.506356	2.19112	303	23	2.3	96
CON	0.332824	-1.48183	-0.165235	0.399549	0.666231	0.059212	-0.304316	-0.156194	0.439229	0.33358	0.0735938	-0.00859006	2.36343	292	113	3.6	116
CON	0.717426	2.39646	0.360902	0.073113	-1.03766	-0.695081	0.313393	0.0329488	1.11739	-0.875657	0.506149	0.371721	2.15075	288	83	3	101
CON+HS	0.721205		0.393854	0.505519	-1.10183	-0.284291	-0.764945	0.0629364	1.23023	-1.03079	0.60032	0.509861	6.69153	289	26	3.1	144
CON+HS	1.16199	-1.54877	0.920876	0.181474	-2.62716	-2.1242	-0.614726	0.514759	0.969042		1.04398	0.615364	2.90705	271	21	3.4	145
CON+HS	0.451792	1.73005	0.861118	0.0682782	-0.148474	1.17288	0.162215	0.170705	0.744861	0.507224	0.426782	0.138147	3.93201	287	52	3.1	148
CON+HS	2.67905	4.12699		1.39524	0.658076	0.377656		1.84355	2.90722	1.64264	2.67286	2.22629	3.63889	313	96	3.7	135
CON+HS		2.36884	-0.260518		1.10608	1.92952	-0.0204549			0.97448			3.58291	266	95	3.3	112
G10+HS	-0.0390695	-0.78145	0.525423	0.393388	-0.370495	-0.170285	-0.102338	-0.220528	0.482534	0.675834	0.51119	-0.00912109	2.69508	240	23	2.7	37
G10+HS	0.938997	-2.044	0.156046	-0.406259	-1.75249	-0.965371	-0.232755	0.28252	0.0932953	-0.495607	0.651876	0.0720608	2.33607	338	35	3.6	114
G10+HS	1.10769	-4.33373	-0.0475934		-0.410839	0.0324401	-0.153512	0.176697	1.16905	-0.0332319	0.997704	0.482447	3.30383	332	49	3.9	139
G10+HS	1.46241	-3.16444	0.745342	-0.44506	-1.82756	-0.772164	-0.690641	0.210378	0.827297	-1.52084	0.449417	0.428691	2.18151	312	79	3.2	110
G10+HS	1.33957	-3.80961	0.339481	-1.39304	-1.16148	-0.772044	-0.351774	-0.0367573	1.07907	-0.187112	1.08115	0.624473	2.88726	274	66	3.5	102
TM+HS		0.98642	0.498818	-1.42884	0.855043	1.14369		-0.865227	-0.192364	1.52526	-0.200224	-0.241846	2.92079	274	41	3.2	144
TM+HS	0.486644	1.31386	-0.222691	0.00854477	0.45703	0.885361	0.337042	0.0987669	0.263091	0.502825	0.459801	0.0226618	2.74022	294	35	3.6	113
TM+HS	0.612259		0.432914	-0.00424722	0.00184905	1.68483	0.25667	0.453723	-0.775735	1.4687	0.789672	0.491308	2.25695	296	45	3.3	148
TM+HS	-0.18365	-3.40055	0.776024	0.480937	-2.07919	-0.360947	-0.682159	0.528097	1.20056	0.558851	0.744051	0.459217	3.49366	283	73	2.9	107
TM+HS	-0.697918	4.26432	0.986328	-2.36721	0.566374	1.43004	0.906578	-0.618609	-1.09943	1.48126	-0.264283	-0.152699	2.90586	279	76	3.5	104
G10+TM+HS	-0.297191	0.971483	-0.576431	-0.574533	-1.0031	-1.12432	-0.96519	0.600942	-0.768242	-1.61848	0.13	-0.269354	2.79296	260	65	2.5	109
G10+TM+HS	1.05116	1.67257	0.021442	0.379164	-0.52188	-0.112129	0.19496	0.278083	-0.0615338	0.101792	0.215438	-0.106736	2.85228	329	32	3.1	116
G10+TM+HS	0.986949	3.57346	0.0755338	0.732609	-0.289772	0.434494	0.609154	0.583825	-0.303197	-0.174034	0.722268	-0.459924	3.2738	299	11	3.3	118
G10+TM+HS	0.693825	1.78725	0.899612		0.141484			0.0678607		0.996472	0.910754	0.259469	2.73317	306	98	4.7	100
G10+TM+HS	0.611346	1.90176	0.977499	-1.40175	-0.382367	-0.340573	0.246673	-0.0148623	0.453264	0.252773	0.934854	0.323021	2.73424	362	69	3.6	124

## Sheet: Sheet2
treatment	aliver	aspleen	abursa	aheart	rliver	rspleen	rbursa	rheart
CON	49.72	2.45	2.64	10.21	2.38	0.12	0.13	0.49
CON	68.41	2.12	3.93	13.04	2.64	0.08	0.15	0.5
CON	45.4	1.96	3.55	11.6	2.19	0.09	0.17	0.56
CON	41.88	1.32	2.86	8.78	2.36	0.07	0.16	0.5
CON	45.94	2.73	3.82	9.98	2.15	0.13	0.18	0.47
CON	50.03	2.46	3.59	9.58	2.38	0.12	0.17	0.46
CON+HS	72.67	1.73	2.35	9.98	6.69	0.16	0.22	0.92
CON+HS	70.06	3.25	3.85	11.42	2.91	0.13	0.16	0.47
CON+HS	93.11	2.02	4.17	10.81	3.93	0.09	0.18	0.46
CON+HS	79.91	2.27	3.57	11.71	3.64	0.1	0.16	0.53
CON+HS	70.44	1.59	3.46	8.28	3.58	0.08	0.18	0.42
CON+HS	60.23	1.81	5.36	10.28	2.61	0.08	0.23	0.45
G10+HS	61.34	2.12	3.14	10.21	2.7	0.09	0.14	0.45
G10+HS	54.15	2.03	2.97	9.4	2.34	0.09	0.13	0.41
G10+HS	72.42	1.41	2.7	10.96	3.3	0.06	0.12	0.5
G10+HS	51.44	1.85	3.97	11.43	2.18	0.08	0.17	0.48
G10+HS	61.21	2.12	2.75	9.95	2.89	0.1	0.13	0.47
G10+HS	60.24	2.13	2.35	8.05	3.26	0.12	0.13	0.44
TM+HS	64.9	1.86	3.54	10.11	2.92	0.08	0.16	0.45
TM+HS	54.64	2.43	5.35	11.52	2.74	0.12	0.27	0.58
TM+HS	53.58	1.66	2.96	12.2	2.26	0.07	0.12	0.51
TM+HS	66.1	1.9	4.08	10.57	3.49	0.1	0.22	0.56
TM+HS	50.62	2	3.52	7.82	2.91	0.11	0.2	0.45
TM+HS	45.35	1.96	3.18	9.72	2.71	0.12	0.19	0.58
G10+TM+HS	55.58	1.91	2.75	8.68	2.79	0.1	0.14	0.44
G10+TM+HS	56.19	2.49	2.59	8.83	2.85	0.13	0.13	0.45
G10+TM+HS	74.97	1.88	3.23	10.15	3.27	0.08	0.14	0.44
G10+TM+HS	56.03	2.49	3.16	9.33	2.73	0.12	0.15	0.46
G10+TM+HS	58.13	3.03	2.92	10.32	2.73	0.14	0.14	0.49
G10+TM+HS	54.24	1.16	2.52	7.46	2.86	0.06	0.13	0.39
